# Supplementary material for: Overexpression of SgGH3.1 from Fine-Stem Stylo (Stylosanthes guianensis var. intermedia) Enhances Chilling and Cold Tolerance in Arabidopsis thaliana
Source: Genes (Basel). 2021 Aug 31;12(9):1367. doi: 10.3390/genes12091367 (PMC8469043; doi:10.3390/genes12091367)
Supplement: Supplementary file 1 [file genes-12-01367-s001.zip]

Archive with 1 entries (1 files):
- genes-1350142-supplementary.pdf
